# Supplementary material for: Tetra­kis(4-tert-butyl­benz­yl)silane
Source: Acta Crystallogr Sect E Struct Rep Online. 2010 Aug 28;66(Pt 9):o2442. doi: 10.1107/S1600536810034173 (PMC3007930; doi:10.1107/S1600536810034173)
Supplement: Supplementary file 2 [file e-66-o2442-Isup2.hkl]

#
# h,k,l, Fc-squared, Fo-squared, sigma(Fo-squared) and status flag
#
data_I
_shelx_title ' lbrka1x1 in P 42/n'
_shelx_refln_list_code          4
_shelx_F_calc_maximum      137.68
_exptl_crystal_F_000       676.00
_reflns_d_resolution_high  0.8351
 
loop_
 _symmetry_equiv_pos_as_xyz
 'x, y, z'
 '-x+1/2, -y+1/2, z'
 '-y, x+1/2, z+1/2'
 'y+1/2, -x, z+1/2'
 '-x, -y, -z'
 'x-1/2, y-1/2, -z'
 'y, -x-1/2, -z-1/2'
 '-y-1/2, x, -z-1/2'
 
_cell_length_a    17.3945
_cell_length_b    17.3945
_cell_length_c     6.3613
_cell_angle_alpha  90.000
_cell_angle_beta   90.000
_cell_angle_gamma  90.000
 
_shelx_F_squared_multiplier     1.000
 
loop_
 _refln_index_h
 _refln_index_k
 _refln_index_l
 _refln_F_squared_calc
 _refln_F_squared_meas
 _refln_F_squared_sigma
 _refln_observed_status
   1   1   0     1037.45      959.89      8.09 o
   0   2   0      160.83      155.16      1.64 o
   2   2   0      186.28      169.24      1.77 o
  -1   3   0    18956.98    19759.85    284.28 o
   1   3   0      132.86      136.90      3.12 o
   3   3   0    10151.57     9720.96    123.32 o
  -2   4   0    18027.96    18437.47    332.85 o
   0   4   0     1467.18     1351.54     24.55 o
   2   4   0        5.19        1.66      1.81 o
   4   4   0     1008.45     1034.50      9.35 o
  -3   5   0       17.30       24.18      1.43 o
  -1   5   0     4670.04     4518.08     74.04 o
   1   5   0     2094.11     2034.31     13.62 o
   3   5   0      853.75      838.52     14.04 o
   5   5   0      113.91      105.39      2.04 o
  -4   6   0      265.95      238.07      2.69 o
  -2   6   0      281.96      326.21      3.54 o
   0   6   0      245.32      190.70      2.33 o
   2   6   0      258.52      295.08      3.13 o
   4   6   0       71.28       73.30      1.73 o
   6   6   0      481.42      452.62      4.63 o
  -5   7   0      976.68     1085.23     17.07 o
  -3   7   0       63.31       74.44      1.83 o
  -1   7   0     1838.09     1714.33     16.93 o
   1   7   0       88.07      102.71      2.41 o
   3   7   0     2137.84     2107.22     20.12 o
   5   7   0       55.58       80.10      2.27 o
   7   7   0      465.80      492.70      9.21 o
  -6   8   0      385.11      355.96      5.80 o
  -4   8   0       13.75        5.71      2.30 o
  -2   8   0      363.79      488.81     15.03 o
   0   8   0     1938.54     1908.48     14.18 o
   2   8   0      103.11      103.70      3.17 o
   4   8   0      187.89      187.38      4.58 o
   6   8   0      146.70      161.52      2.76 o
   8   8   0       76.00       86.05      2.49 o
  -7   9   0       27.81       23.55      3.55 o
  -5   9   0      120.29      134.44      3.06 o
  -3   9   0      176.93      172.71      4.22 o
  -1   9   0      309.83      307.98      4.43 o
   1   9   0      378.84      505.13      5.31 o
   3   9   0       19.53       17.43      1.52 o
   5   9   0      160.83      155.65      3.21 o
   7   9   0      962.97      946.61      9.36 o
   9   9   0       74.97       69.61      2.54 o
  -8  10   0      284.26      262.52      4.19 o
  -6  10   0       62.36       56.48      2.28 o
  -4  10   0      400.62      368.56      4.25 o
  -2  10   0     2939.98     3011.35     56.49 o
   0  10   0       38.12       43.49      1.54 o
   2  10   0       24.41       22.52      2.28 o
   4  10   0      901.74      899.55     14.57 o
   6  10   0        8.00        4.59      4.90 o
   8  10   0      275.05      217.86      4.68 o
  10  10   0     2066.83     2125.75     26.59 o
  -9  11   0        9.62        7.57      5.06 o
  -7  11   0     1541.68     1483.51     16.24 o
  -5  11   0      472.72      506.00      8.48 o
  -3  11   0      221.64      223.02      3.68 o
  -1  11   0     2241.41     2229.83     21.67 o
   1  11   0     1002.29     1002.04      9.46 o
   3  11   0       12.55       12.91      1.81 o
   5  11   0        0.28        2.28      2.93 o
   7  11   0       56.35       56.73      2.75 o
   9  11   0     2028.12     2016.95     19.68 o
  11  11   0       24.72       28.51      3.12 o
 -10  12   0       27.39       21.09      3.78 o
  -8  12   0        3.57        5.31      2.91 o
  -6  12   0      137.30      141.73      3.99 o
  -4  12   0        1.65       -2.60      4.24 o
  -2  12   0      929.63      950.40     19.27 o
   0  12   0      149.17      162.01      2.55 o
   2  12   0     1640.55     1639.81     15.87 o
   4  12   0      207.90      208.50      5.65 o
   6  12   0       13.64       11.47      4.03 o
   8  12   0       59.90       55.19      2.91 o
  10  12   0       10.38       -2.43      5.64 o
  12  12   0       20.18       20.02      5.80 o
 -11  13   0       60.07       65.93      3.46 o
  -9  13   0        0.11        4.44      2.86 o
  -7  13   0      111.35      105.19      3.28 o
  -5  13   0       61.08       62.43      3.02 o
  -3  13   0     1077.91     1086.36     21.17 o
  -1  13   0       12.00       11.55      2.32 o
   1  13   0       44.56       41.95      8.54 o
   3  13   0      245.38      223.11      4.66 o
   5  13   0      889.11      856.61      8.80 o
   7  13   0       61.35       74.18      4.19 o
   9  13   0      306.62      339.53      6.13 o
  11  13   0        0.21        3.75      3.11 o
  13  13   0       60.56       62.51      3.70 o
 -12  14   0      200.09      209.15      4.73 o
 -10  14   0       21.60       18.07     16.06 o
  -8  14   0       37.68       36.90      3.18 o
  -6  14   0       88.02       96.37      3.36 o
  -4  14   0        1.59        4.64      5.08 o
  -2  14   0       15.09       14.00      3.82 o
   0  14   0       88.28       78.21      2.38 o
   2  14   0      250.74      231.26      4.68 o
   4  14   0       10.72        3.68      5.56 o
   6  14   0       94.17       87.27      3.14 o
   8  14   0      764.92      762.97     10.52 o
  10  14   0       60.76       67.27      3.34 o
  12  14   0        3.31        7.54      2.81 o
  14  14   0        1.04        5.61      4.70 o
 -13  15   0       12.57        8.20      5.02 o
 -11  15   0       13.67       10.49      3.05 o
  -9  15   0       59.90       65.16      3.51 o
  -7  15   0        0.64       -2.87      7.05 o
  -5  15   0       11.36       10.91      4.53 o
  -3  15   0      286.22      245.46      5.85 o
  -1  15   0       31.75       38.97      2.57 o
   1  15   0       62.19       62.69      2.83 o
   3  15   0       68.15       77.99      3.31 o
   5  15   0        0.10        4.11      5.01 o
   7  15   0      113.78      115.87      4.32 o
   9  15   0       41.25       36.40      9.01 o
  11  15   0       28.66       22.54      2.54 o
  13  15   0       15.44       17.21      4.15 o
 -12  16   0       41.56       40.99      4.23 o
 -10  16   0       19.58       29.02      2.54 o
  -8  16   0        0.12        0.65     11.36 o
  -6  16   0        9.35        0.45     15.11 o
  -4  16   0       46.28       51.10      6.23 o
  -2  16   0       74.24       82.72      3.92 o
   0  16   0      124.49      117.55      3.45 o
   2  16   0       13.30       14.49      8.14 o
   4  16   0       31.72       29.36      2.92 o
   6  16   0       16.20       22.17      7.13 o
   8  16   0      117.85      111.06      4.06 o
  10  16   0       29.50       29.69      2.69 o
  12  16   0       20.02       17.50      2.73 o
 -11  17   0       58.14       73.80      6.57 o
  -9  17   0       19.85       24.07      2.35 o
  -7  17   0       51.32       51.97      3.03 o
  -5  17   0       19.27       28.86      6.87 o
  -3  17   0       21.28       22.62      2.83 o
  -1  17   0       37.18       41.16      3.97 o
   1  17   0      126.79      129.75      4.23 o
   3  17   0       40.75       36.86      3.27 o
   5  17   0       62.46       61.33      3.94 o
   7  17   0       53.06       53.70      3.14 o
   9  17   0       40.00       33.81     13.93 o
  11  17   0        2.53        3.95      2.39 o
 -10  18   0        8.96        5.59      2.23 o
  -8  18   0        0.10       -7.12      9.09 o
  -6  18   0        1.73       -6.85      6.85 o
  -4  18   0       97.33       88.58      3.53 o
  -2  18   0        5.13       -7.64      7.64 o
   0  18   0        3.05        5.92      2.44 o
   2  18   0        6.46        8.36      3.45 o
   4  18   0        1.40       -0.70      6.03 o
   6  18   0       10.50       14.41      3.29 o
   8  18   0        0.03       -0.04      6.22 o
  10  18   0       32.51       36.15      4.44 o
  -7  19   0       27.79       34.90      4.36 o
  -5  19   0       15.92       18.40      4.27 o
  -3  19   0       18.80       18.53      2.43 o
  -1  19   0       64.02       59.91      3.83 o
   1  19   0        5.29       -2.73      5.87 o
   3  19   0        0.54        2.59      1.88 o
   5  19   0        7.13       11.07      2.65 o
   7  19   0        4.56        5.67      4.83 o
  -4  20   0       18.27       19.73      1.99 o
  -2  20   0       37.09       40.66      2.35 o
   0  20   0       82.24       88.65      2.66 o
   2  20   0       11.97        5.85      6.19 o
   4  20   0        0.03        3.81      4.64 o
   0   1   1    12382.53    12342.57     47.07 o
   1   1   1     1698.85     1706.57     19.98 o
  -1   2   1     7380.42     7399.01     42.12 o
   0   2   1       79.86       86.34      1.26 o
   1   2   1     3001.98     2961.74     13.58 o
   2   2   1    13635.92    13686.08    136.13 o
  -2   3   1      700.95      661.44      5.50 o
  -1   3   1      174.18      143.78      2.67 o
   0   3   1       37.62       49.31     12.79 o
   1   3   1     2332.44     2200.36     27.61 o
   2   3   1     2212.07     2151.05     40.07 o
   3   3   1      176.50      150.50      2.35 o
  -3   4   1       88.74       61.67      1.64 o
  -2   4   1     3434.69     3509.22     18.15 o
  -1   4   1     6171.30     6198.11     50.93 o
   0   4   1        7.59        4.44      2.21 o
   1   4   1        4.64        8.55      1.39 o
   2   4   1     8107.60     8054.37     98.39 o
   3   4   1      943.01      820.66     11.88 o
   4   4   1       21.61       22.16      2.87 o
  -4   5   1      167.60      201.94      3.71 o
  -3   5   1     1068.54      985.13      7.82 o
  -2   5   1       11.99        0.44      3.35 o
  -1   5   1      120.50      111.10      1.83 o
   0   5   1      627.30      639.77      4.90 o
   1   5   1      154.83      159.63      2.22 o
   2   5   1     2216.77     2067.77     68.43 o
   3   5   1      657.73      664.89     15.81 o
   4   5   1      900.07      860.68     16.57 o
   5   5   1     2774.57     2737.61     26.00 o
  -5   6   1      403.84      373.54      4.81 o
  -4   6   1     2541.67     2691.09     31.32 o
  -3   6   1     3122.82     3421.09     57.83 o
  -2   6   1        4.09        3.13      2.45 o
  -1   6   1     1264.59     1210.13      8.76 o
   0   6   1       80.26      102.08      1.51 o
   1   6   1      973.07      905.00      8.63 o
   2   6   1      122.90      133.41      2.03 o
   3   6   1      100.91      111.97      1.98 o
   4   6   1       47.19       41.71      1.65 o
   5   6   1     1740.36     1723.65     22.09 o
   6   6   1      358.00      321.17      5.41 o
  -6   7   1       20.41       10.68      3.02 o
  -5   7   1        5.39        6.56      2.12 o
  -4   7   1      153.78      188.46      3.19 o
  -3   7   1     1187.11     1402.63     20.22 o
  -2   7   1     1656.01     1536.54     12.49 o
  -1   7   1      343.93      408.68      4.14 o
   0   7   1     1764.08     1864.55     14.32 o
   1   7   1      452.96      491.52      7.94 o
   2   7   1      551.01      551.83      7.68 o
   3   7   1      331.58      321.76      4.75 o
   4   7   1      682.07      742.71     10.18 o
   5   7   1     1027.12     1026.88     16.72 o
   6   7   1        0.49       -3.71      4.06 o
   7   7   1       27.96       21.84      1.75 o
  -7   8   1       21.14       14.19      2.35 o
  -6   8   1      644.71      656.14      6.37 o
  -5   8   1      237.82      220.45      3.06 o
  -4   8   1        2.22        1.27      1.58 o
  -3   8   1      158.17      172.34      2.62 o
  -2   8   1        1.77        4.14      3.69 o
  -1   8   1      144.64      149.25      2.48 o
   0   8   1      418.30      415.35      3.50 o
   1   8   1        8.04        2.11      2.30 o
   2   8   1      215.31      219.27      4.32 o
   3   8   1     1706.59     1667.33     19.26 o
   4   8   1       98.12      101.12      3.76 o
   5   8   1      434.04      438.19      6.57 o
   6   8   1        0.09       -3.85      3.85 o
   7   8   1        1.82        5.05      3.14 o
   8   8   1      203.01      205.27      3.64 o
  -8   9   1        7.30        1.57      4.28 o
  -7   9   1      392.86      406.94      4.78 o
  -6   9   1       24.78       25.06      1.93 o
  -5   9   1       48.44       76.62      2.26 o
  -4   9   1      100.37      118.56      3.28 o
  -3   9   1        3.56        8.84      2.81 o
  -2   9   1      427.31      419.59      4.53 o
  -1   9   1       49.30       62.70      3.51 o
   0   9   1      141.06      112.86      1.92 o
   1   9   1      273.73      266.66      6.83 o
   2   9   1       75.86       71.63      2.03 o
   3   9   1        2.38       -0.42      4.07 o
   4   9   1        1.77        5.07      3.89 o
   5   9   1      171.91      160.34      2.86 o
   6   9   1      134.70      110.62      4.26 o
   7   9   1      110.98      116.74      2.80 o
   8   9   1       17.90       24.48      4.76 o
   9   9   1        0.02        2.98      4.24 o
  -9  10   1      801.33      811.09      8.30 o
  -8  10   1       55.23       51.96      2.60 o
  -7  10   1      182.66      166.40      3.99 o
  -6  10   1        6.37        5.72      3.85 o
  -5  10   1      204.31      204.36      5.49 o
  -4  10   1       74.48       76.94      2.35 o
  -3  10   1      108.23      102.37      2.54 o
  -2  10   1        8.25        5.60      3.65 o
  -1  10   1     1466.99     1515.39     32.29 o
   0  10   1       12.84       14.60      2.16 o
   1  10   1      217.12      225.43      3.16 o
   2  10   1      119.73      134.33      3.23 o
   3  10   1      149.85      153.28      4.64 o
   4  10   1        1.76        3.14      3.65 o
   5  10   1      135.11      117.33      5.54 o
   6  10   1       13.47       12.56      5.03 o
   7  10   1       87.92      103.80      2.77 o
   8  10   1       25.92       32.73      9.28 o
   9  10   1      456.96      463.77      5.56 o
  10  10   1        0.13       -5.64      5.64 o
 -10  11   1       58.13       53.85      4.85 o
  -9  11   1      169.18      167.65      3.86 o
  -8  11   1      213.52      200.32      4.02 o
  -7  11   1      152.83      147.39      3.54 o
  -6  11   1       94.75       92.14      3.30 o
  -5  11   1       13.96        7.28      3.78 o
  -4  11   1      317.35      299.00      4.04 o
  -3  11   1       71.39       64.16      2.38 o
  -2  11   1      919.32      933.93      9.40 o
  -1  11   1       35.89       34.60      2.07 o
   0  11   1      155.29      139.64      2.49 o
   1  11   1       35.71       37.55      1.97 o
   2  11   1      341.95      325.57      3.99 o
   3  11   1       59.19       57.76      2.32 o
   4  11   1       82.30       67.77      2.40 o
   5  11   1       12.31       12.76      3.09 o
   6  11   1       64.91       62.93      2.68 o
   7  11   1        0.00        3.84      4.86 o
   8  11   1        3.51        0.95      5.04 o
   9  11   1       49.06       49.19      2.76 o
  10  11   1      392.75      410.93      7.13 o
  11  11   1       19.23       21.16      2.92 o
 -11  12   1       19.07       -0.66      8.44 o
 -10  12   1        6.84        6.84      4.00 o
  -9  12   1       41.04       45.63      2.57 o
  -8  12   1      456.91      439.21     13.50 o
  -7  12   1      142.55      147.93      4.17 o
  -6  12   1      190.39      206.98      4.01 o
  -5  12   1      255.48      244.75      4.17 o
  -4  12   1       36.41       43.15      2.56 o
  -3  12   1       91.74       89.48      2.73 o
  -2  12   1       37.49       35.34      2.93 o
  -1  12   1      118.59      121.56      3.26 o
   0  12   1      144.79      142.01      3.03 o
   1  12   1      352.81      319.76      4.94 o
   2  12   1       27.02       25.26      2.03 o
   3  12   1      457.41      445.00      6.38 o
   4  12   1       41.27       41.25      2.41 o
   5  12   1       84.33       79.65      2.82 o
   6  12   1      284.92      275.63      4.67 o
   7  12   1      118.06      121.60      3.36 o
   8  12   1        0.02        7.84      3.45 o
   9  12   1      326.74      329.94      5.03 o
  10  12   1       92.79       79.61      3.70 o
  11  12   1       15.92       20.38      2.82 o
  12  12   1        5.26       11.02      3.41 o
 -12  13   1       88.26       81.77      3.71 o
 -11  13   1        0.04        1.88      3.35 o
 -10  13   1       21.21       29.99     11.77 o
  -9  13   1       80.45       83.45      3.88 o
  -8  13   1        0.81       -0.71      5.82 o
  -7  13   1       13.57        6.59      5.63 o
  -6  13   1        0.10        0.72      5.47 o
  -5  13   1      358.19      352.41      5.05 o
  -4  13   1       54.96       59.11      2.79 o
  -3  13   1       39.03       40.66      3.34 o
  -2  13   1      181.69      168.64      4.12 o
  -1  13   1       12.73        9.85      4.88 o
   0  13   1       17.25       10.60      2.03 o
   1  13   1      172.55      176.79      4.24 o
   2  13   1       52.90       50.13      2.58 o
   3  13   1       82.47       77.03      5.36 o
   4  13   1      233.47      219.47      4.18 o
   5  13   1       72.25       69.96      3.14 o
   6  13   1       13.37       10.32      5.72 o
   7  13   1       82.97       83.83      3.16 o
   8  13   1      305.15      310.07      7.39 o
   9  13   1        1.47       -1.54      7.65 o
  10  13   1        0.24       -7.71      7.71 o
  11  13   1       10.64       11.03      2.44 o
  12  13   1        0.18       -6.63      6.79 o
  13  13   1        9.68       12.54      2.25 o
 -13  14   1        5.15       -4.42      5.94 o
 -12  14   1        8.03        6.71      3.05 o
 -11  14   1       87.60       86.58      6.32 o
 -10  14   1        6.85        6.67      2.51 o
  -9  14   1       63.77       70.90      4.97 o
  -8  14   1       62.30       65.85      6.55 o
  -7  14   1        0.07       -2.66      5.04 o
  -6  14   1        1.49        0.79      5.53 o
  -5  14   1        4.78       -5.61      5.61 o
  -4  14   1        3.36        8.97      5.99 o
  -3  14   1      233.70      217.38      4.26 o
  -2  14   1       16.92        8.99      3.22 o
  -1  14   1       33.33       40.32      3.74 o
   0  14   1       37.57       43.15      2.08 o
   1  14   1      160.96      159.89      3.69 o
   2  14   1        8.08       14.21      6.51 o
   3  14   1       20.35       24.40      2.44 o
   4  14   1      322.57      315.33      4.98 o
   5  14   1       14.59       14.81      3.47 o
   6  14   1       38.07       41.27      3.95 o
   7  14   1       15.79        9.20      4.70 o
   8  14   1        0.03        2.42      3.56 o
   9  14   1      166.73      153.86      4.61 o
  10  14   1        0.17       -3.50      6.21 o
  11  14   1        8.60       11.80      7.00 o
  12  14   1        7.77        7.17      4.85 o
  13  14   1        0.05        4.48      2.43 o
  14  14   1        0.02        2.00      4.88 o
 -14  15   1       22.92       26.83      2.09 o
 -13  15   1        0.28        0.84      8.27 o
 -12  15   1       19.01       18.76      2.54 o
 -11  15   1        0.54       -3.54      5.32 o
 -10  15   1       38.37       40.50      3.11 o
  -9  15   1        0.77       -7.47      7.47 o
  -8  15   1        1.64        3.82      7.32 o
  -7  15   1       10.45        8.05      7.34 o
  -6  15   1      164.91      194.13      9.16 o
  -5  15   1      426.92      426.86      9.54 o
  -4  15   1       51.87       54.04      2.78 o
  -3  15   1       50.49       54.06      2.79 o
  -2  15   1       28.62       26.72      4.80 o
  -1  15   1       32.34       25.08      7.85 o
   0  15   1        2.64       -1.76      3.01 o
   1  15   1        1.25        2.09      3.06 o
   2  15   1       37.29       30.81      2.87 o
   3  15   1      182.09      181.31      4.03 o
   4  15   1      224.81      250.42      4.54 o
   5  15   1      121.74      134.44      4.50 o
   6  15   1        0.90        2.14      3.52 o
   7  15   1       23.57       17.56      8.11 o
   8  15   1       98.31      103.52      3.90 o
   9  15   1        6.76        0.49      6.68 o
  10  15   1       15.06       19.48      2.59 o
  11  15   1        9.94        4.60      9.88 o
  12  15   1       29.99       30.72      2.43 o
  13  15   1        4.66        3.29      4.13 o
  14  15   1       16.69       15.26      2.82 o
 -13  16   1       45.11       43.74      2.29 o
 -12  16   1        2.67        5.17      1.98 o
 -11  16   1       27.85       32.55      3.29 o
 -10  16   1        0.95       -8.85      8.85 o
  -9  16   1        8.48        5.35      3.13 o
  -8  16   1        4.34       -0.04      7.10 o
  -7  16   1        9.07       15.51      3.48 o
  -6  16   1       25.48       23.38      2.79 o
  -5  16   1        5.65        8.56      8.58 o
  -4  16   1       22.77       19.62      4.64 o
  -3  16   1       39.89       42.74      3.17 o
  -2  16   1       97.34       93.26      3.95 o
  -1  16   1       33.48       34.52      3.16 o
   0  16   1       62.68       62.94      2.87 o
   1  16   1       91.38       86.63      3.92 o
   2  16   1       31.99       38.22      3.28 o
   3  16   1       16.09       22.41      6.30 o
   4  16   1       14.11       10.24      8.08 o
   5  16   1        0.56        0.72      7.53 o
   6  16   1       70.81       68.49      3.69 o
   7  16   1       91.82       88.76      3.74 o
   8  16   1        7.83        7.13      9.08 o
   9  16   1       36.63       43.48      2.83 o
  10  16   1        2.84       -3.80      5.85 o
  11  16   1       25.53       25.12      2.33 o
  12  16   1        0.12       -5.04      5.04 o
  13  16   1       15.47       14.41      1.78 o
 -11  17   1        9.74        6.95      2.53 o
 -10  17   1       33.03       36.76      2.63 o
  -9  17   1        1.24        0.39      5.94 o
  -8  17   1        0.04       -5.03      5.75 o
  -7  17   1       38.59       32.05      2.84 o
  -6  17   1       44.49       60.19      3.15 o
  -5  17   1        9.72       12.91     13.35 o
  -4  17   1       14.28       11.75      3.53 o
  -3  17   1        1.95        0.64      3.21 o
  -2  17   1        0.10       -5.55      7.05 o
  -1  17   1       10.05        9.25      6.76 o
   0  17   1       20.21       21.03      2.87 o
   1  17   1       37.05       40.41      3.73 o
   2  17   1       29.44       33.54      3.14 o
   3  17   1        4.81       -5.97      9.74 o
   4  17   1        2.79       -5.46      7.02 o
   5  17   1       18.75       24.76      2.65 o
   6  17   1        0.86       -7.15      7.15 o
   7  17   1       52.68       51.13      2.95 o
   8  17   1       49.13       50.74      5.37 o
   9  17   1        2.99        2.41      4.70 o
  10  17   1       53.67       49.63      2.59 o
  11  17   1        1.94        1.11      3.90 o
 -10  18   1       12.99       13.42      3.66 o
  -9  18   1        1.23        5.10      3.54 o
  -8  18   1       15.52        9.92      4.90 o
  -7  18   1       14.05       18.77      3.03 o
  -6  18   1        5.24       -1.31      8.63 o
  -5  18   1       28.09       22.71      2.45 o
  -4  18   1        0.30       -3.71      8.37 o
  -3  18   1       18.67       14.49      3.41 o
  -2  18   1        0.84        2.97      5.33 o
  -1  18   1       13.28       15.26      4.59 o
   0  18   1        0.30        0.88      5.63 o
   1  18   1        0.18        1.03      6.27 o
   2  18   1        5.69        2.19      3.14 o
   3  18   1        6.16       -0.39      9.86 o
   4  18   1       18.16       17.15      2.61 o
   5  18   1        0.43        4.22      5.79 o
   6  18   1        6.23        8.59      2.80 o
   7  18   1        0.29       -4.08      5.90 o
   8  18   1       12.70       13.31      1.97 o
   9  18   1       13.47       13.60      2.02 o
  10  18   1       48.46       41.69      2.39 o
  -8  19   1        7.62        2.58      4.43 o
  -7  19   1        4.59        5.35      4.73 o
  -6  19   1        7.03        4.22      5.46 o
  -5  19   1        0.48        3.19      4.63 o
  -4  19   1       32.48       32.36      2.39 o
  -3  19   1        0.92       -3.38      8.14 o
  -2  19   1       13.75       12.34      6.93 o
  -1  19   1        1.12       -0.20     10.67 o
   0  19   1       37.55       41.93      2.14 o
   1  19   1       28.73       27.40      2.49 o
   2  19   1        9.11        3.39      5.96 o
   3  19   1       37.98       42.33     15.20 o
   4  19   1       10.24       11.91      2.96 o
   5  19   1        2.75       -5.31      5.73 o
   6  19   1        4.10        2.70      5.34 o
   7  19   1        3.19        0.88      5.16 o
   8  19   1        4.99        6.46      3.84 o
  -5  20   1       15.39       18.07      1.85 o
  -4  20   1        2.47        4.66      2.20 o
  -3  20   1        5.77        4.39      2.39 o
  -2  20   1        0.21       -0.04      4.95 o
  -1  20   1       53.62       55.03      2.65 o
   0  20   1        0.50        3.70      3.24 o
   1  20   1       15.68       18.31      5.86 o
   2  20   1        2.21        0.86      4.82 o
   3  20   1        8.52        4.53      5.44 o
   4  20   1        0.27        2.38      4.38 o
   5  20   1       10.36        9.66      3.50 o
   0   0   2      282.98      288.22      7.55 o
   0   1   2     1873.21     1718.42     13.45 o
   1   1   2       22.86       31.02      1.57 o
  -1   2   2     1109.17     1076.91     24.79 o
   0   2   2       62.26       59.14      1.71 o
   1   2   2      607.92      615.02     12.92 o
   2   2   2      212.92      188.42      2.29 o
  -2   3   2      610.80      701.47      6.91 o
  -1   3   2       45.30       53.32      2.20 o
   0   3   2      105.22      113.55      1.59 o
   1   3   2     1187.16     1195.96     16.30 o
   2   3   2      493.88      517.24      6.08 o
   3   3   2      164.78      172.24      2.30 o
  -3   4   2     1219.38     1240.13     28.01 o
  -2   4   2      160.65      159.72      2.48 o
  -1   4   2        0.04        2.11      3.54 o
   0   4   2      118.64      107.73      1.60 o
   1   4   2      788.39      815.81     17.50 o
   2   4   2      281.81      281.99      4.78 o
   3   4   2      626.02      718.00     16.91 o
   4   4   2        3.42       -0.84      3.47 o
  -4   5   2       37.52       50.57      1.87 o
  -3   5   2     1217.57     1239.48     12.52 o
  -2   5   2      368.76      368.96      4.11 o
  -1   5   2      230.67      197.67      3.08 o
   0   5   2      558.49      521.92      4.27 o
   1   5   2      355.36      387.57      7.28 o
   2   5   2      286.21      280.06      3.09 o
   3   5   2       24.21       16.34      1.55 o
   4   5   2     1699.76     1708.75     13.01 o
   5   5   2     2326.09     2578.92     26.63 o
  -5   6   2      348.87      364.17      6.69 o
  -4   6   2      979.83     1001.27      9.87 o
  -3   6   2     1980.39     1954.50     21.94 o
  -2   6   2     1324.85     1375.26     28.30 o
  -1   6   2      278.10      213.87      3.15 o
   0   6   2      505.20      479.14      7.58 o
   1   6   2      186.60      173.91      3.32 o
   2   6   2        3.56        6.44      2.87 o
   3   6   2      211.49      267.28      8.92 o
   4   6   2     2731.68     2768.08     24.61 o
   5   6   2      603.83      558.20      6.97 o
   6   6   2      224.84      171.87      3.36 o
  -6   7   2      794.45      820.67      8.40 o
  -5   7   2       70.57       69.40      2.16 o
  -4   7   2       23.13       29.69      1.81 o
  -3   7   2       12.98        5.86      3.02 o
  -2   7   2       58.78       44.66      1.93 o
  -1   7   2      842.77      894.87      9.29 o
   0   7   2      317.53      282.41      5.37 o
   1   7   2      362.58      350.47      3.80 o
   2   7   2      345.82      349.22      5.39 o
   3   7   2      239.54      219.91      3.00 o
   4   7   2      528.65      492.85      7.13 o
   5   7   2      473.15      435.86      8.21 o
   6   7   2      388.71      368.89      4.21 o
   7   7   2      371.52      318.10      4.88 o
  -7   8   2      199.38      176.15      3.24 o
  -6   8   2       12.31       11.82      1.94 o
  -5   8   2       72.73       83.81      2.44 o
  -4   8   2      100.95      117.34      2.61 o
  -3   8   2       15.12        9.33      3.16 o
  -2   8   2        3.95        3.66      4.17 o
  -1   8   2       23.67       23.46      2.30 o
   0   8   2      290.60      260.17      2.64 o
   1   8   2        7.31        8.74      2.05 o
   2   8   2       32.52       35.26      3.29 o
   3   8   2       58.28       74.44      2.19 o
   4   8   2      863.36      913.29      8.79 o
   5   8   2       87.67       78.90      2.98 o
   6   8   2        7.69        5.43      4.34 o
   7   8   2      231.80      251.18      4.90 o
   8   8   2      321.72      327.92      4.37 o
  -8   9   2       17.16       18.62      2.55 o
  -7   9   2      188.03      207.90      3.69 o
  -6   9   2      262.46      247.20      3.77 o
  -5   9   2       98.56       91.84      3.15 o
  -4   9   2        0.45        2.51      4.43 o
  -3   9   2      191.31      183.67      4.23 o
  -2   9   2      325.60      319.45      6.72 o
  -1   9   2       13.37       16.70      3.06 o
   0   9   2       72.91       57.07      1.75 o
   1   9   2       21.03       28.95      2.59 o
   2   9   2       56.17       57.48      2.11 o
   3   9   2      582.85      631.40      6.36 o
   4   9   2        0.99       -1.87      4.46 o
   5   9   2       72.51       67.46      2.39 o
   6   9   2        9.77       -0.32      4.90 o
   7   9   2       95.99       94.99      2.85 o
   8   9   2       76.37       76.96      3.67 o
   9   9   2       22.22       20.24      4.35 o
  -9  10   2       42.95       35.02      5.96 o
  -8  10   2      130.50      118.81      5.38 o
  -7  10   2      101.46       84.95      2.89 o
  -6  10   2       36.40       42.01      2.51 o
  -5  10   2       36.24       34.49      2.87 o
  -4  10   2      154.19      147.69      3.07 o
  -3  10   2        7.86        2.45      4.10 o
  -2  10   2        1.23       -4.51      4.67 o
  -1  10   2        0.22       -0.99      4.09 o
   0  10   2       64.09       53.36      1.85 o
   1  10   2       94.67       99.12      2.54 o
   2  10   2      185.16      177.67      4.33 o
   3  10   2       44.43       44.78      2.23 o
   4  10   2      165.13      158.33      3.13 o
   5  10   2        2.85       -0.67      2.73 o
   6  10   2       27.56       23.17      2.26 o
   7  10   2       60.09       52.80      2.72 o
   8  10   2       36.72       40.00      2.83 o
   9  10   2       42.46       40.40      6.80 o
  10  10   2       39.57       42.08      2.70 o
 -10  11   2       65.01       53.58      2.80 o
  -9  11   2      123.52      131.46      3.60 o
  -8  11   2      115.74      104.74      3.35 o
  -7  11   2       32.35       28.88      3.05 o
  -6  11   2        0.41       -1.04      4.28 o
  -5  11   2       41.24       33.15      2.37 o
  -4  11   2       21.77       26.26      2.26 o
  -3  11   2       55.38       64.07      2.55 o
  -2  11   2        6.90        0.22      4.78 o
  -1  11   2       16.26       11.11      3.54 o
   0  11   2       21.85       22.01      2.29 o
   1  11   2        1.33        1.60      4.64 o
   2  11   2        5.37       11.65      3.85 o
   3  11   2      117.99      118.69      2.96 o
   4  11   2       19.06       23.61      3.34 o
   5  11   2       95.81       98.12      3.13 o
   6  11   2       51.18       51.19      2.62 o
   7  11   2       29.68       27.18      2.46 o
   8  11   2      100.52       92.06      3.24 o
   9  11   2       54.69       57.05      2.94 o
  10  11   2       55.64       51.33      2.93 o
  11  11   2       12.21       13.01      8.90 o
 -11  12   2       37.02       35.51      3.55 o
 -10  12   2       11.82       11.97      3.45 o
  -9  12   2       12.66        6.80      6.13 o
  -8  12   2        9.31       10.03      5.49 o
  -7  12   2      258.94      233.30      5.96 o
  -6  12   2       77.50       93.34      3.28 o
  -5  12   2      421.96      437.74      8.35 o
  -4  12   2       79.85       76.24      2.96 o
  -3  12   2       68.46       83.79      3.91 o
  -2  12   2       13.64       12.08      4.44 o
  -1  12   2       86.40       88.19      2.96 o
   0  12   2        2.95        2.49      2.40 o
   1  12   2       30.58       28.77      2.30 o
   2  12   2       25.44       35.19      2.37 o
   3  12   2       58.57       64.05      2.92 o
   4  12   2       14.78       13.56      2.88 o
   5  12   2        0.04       -6.57      9.61 o
   6  12   2       85.34       82.96      4.00 o
   7  12   2        0.04       -0.51      5.69 o
   8  12   2       15.39       16.83      3.02 o
   9  12   2        3.99       11.72      7.82 o
  10  12   2        2.13        6.83      6.47 o
  11  12   2        3.96       -5.15      7.61 o
  12  12   2       12.49       12.54      4.42 o
 -12  13   2        0.28       -6.13      6.13 o
 -11  13   2        8.66        7.06      6.38 o
 -10  13   2       37.29       10.49      8.86 o
  -9  13   2       32.89       35.36      3.08 o
  -8  13   2        1.17       -7.54      7.54 o
  -7  13   2       17.93       25.13      2.49 o
  -6  13   2      315.23      295.67      4.86 o
  -5  13   2      142.83      151.68      3.79 o
  -4  13   2       35.33       46.74      2.64 o
  -3  13   2       12.48       17.25      5.51 o
  -2  13   2       25.44       27.57      2.40 o
  -1  13   2       67.49       68.53      5.33 o
   0  13   2       18.97       10.80      2.22 o
   1  13   2       47.89       47.65      2.71 o
   2  13   2      396.49      407.30      5.37 o
   3  13   2       13.77       10.54      4.22 o
   4  13   2        9.90       14.40      2.89 o
   5  13   2       23.39       29.06      2.40 o
   6  13   2        4.72        7.45      3.42 o
   7  13   2        9.87        8.47      5.28 o
   8  13   2        8.65        7.25      7.69 o
   9  13   2        6.83        3.64      7.31 o
  10  13   2        0.15       -2.05      7.32 o
  11  13   2        0.09        0.87      7.29 o
  12  13   2        6.48       10.28      6.78 o
  13  13   2        0.03        0.92      3.48 o
 -13  14   2        0.41        7.47      4.84 o
 -12  14   2        3.17        0.59     10.58 o
 -11  14   2        9.62        5.56      6.54 o
 -10  14   2       53.65       58.57      8.45 o
  -9  14   2       23.58       32.75      3.79 o
  -8  14   2       25.15       26.61      3.39 o
  -7  14   2      120.48      115.74      8.65 o
  -6  14   2       15.07       11.48      7.81 o
  -5  14   2        2.76        0.50      3.16 o
  -4  14   2        0.19       -5.34      5.34 o
  -3  14   2       66.91       57.21      2.88 o
  -2  14   2       28.12       29.58      2.47 o
  -1  14   2        9.95        7.74      5.20 o
   0  14   2       53.05       60.19      3.80 o
   1  14   2       45.09       47.58      3.55 o
   2  14   2      108.42      110.30      3.36 o
   3  14   2       15.08        8.64      4.49 o
   4  14   2      107.51      133.29      3.61 o
   5  14   2      641.14      607.02      6.77 o
   6  14   2        4.76       -0.14      7.43 o
   7  14   2        1.11       -2.29     14.64 o
   8  14   2        1.96        1.02      6.78 o
   9  14   2        6.67        8.74      3.22 o
  10  14   2       37.12       43.32      2.84 o
  11  14   2        3.08        2.38      5.02 o
  12  14   2        0.11        4.14      2.60 o
  13  14   2        3.48        8.15      4.95 o
  14  14   2        0.20        2.94      4.65 o
 -13  15   2       41.11       44.04      2.39 o
 -12  15   2        0.14       -2.94      4.84 o
 -11  15   2       15.59       15.93      3.88 o
 -10  15   2        0.12        2.35      5.70 o
  -9  15   2       33.48       32.92      6.88 o
  -8  15   2        0.32       -9.30     10.71 o
  -7  15   2       68.00       76.74      3.67 o
  -6  15   2       11.02       11.43      7.96 o
  -5  15   2      111.27      114.17      4.30 o
  -4  15   2      357.93      332.15      6.33 o
  -3  15   2       15.91       18.66      5.65 o
  -2  15   2        0.27        4.61      6.52 o
  -1  15   2       19.15       23.15     12.39 o
   0  15   2        0.16        4.80      5.81 o
   1  15   2       46.62       39.46      5.69 o
   2  15   2      127.47      134.34      4.40 o
   3  15   2      120.39      129.07      4.48 o
   4  15   2       13.00       -2.11      7.71 o
   5  15   2       59.63       53.99      3.53 o
   6  15   2       34.50       34.21      3.03 o
   7  15   2       40.21       47.84      3.12 o
   8  15   2       48.90       44.05      3.00 o
   9  15   2       12.54       14.82      3.24 o
  10  15   2        1.94        2.17      4.90 o
  11  15   2       22.80       18.57      8.33 o
  12  15   2        0.60        3.11      4.53 o
  13  15   2        0.03       -4.72      4.72 o
 -12  16   2       26.30       31.22      2.06 o
 -11  16   2        4.20        0.02      5.17 o
 -10  16   2       41.85       45.13      2.59 o
  -9  16   2        1.47        3.85      5.77 o
  -8  16   2        7.64        3.52      7.34 o
  -7  16   2      203.02      186.77      4.55 o
  -6  16   2      143.70      140.89      4.68 o
  -5  16   2       92.39       94.28      5.00 o
  -4  16   2       49.50       47.99      3.21 o
  -3  16   2       61.58       65.19      4.02 o
  -2  16   2       26.11       34.74      3.04 o
  -1  16   2       99.37       97.22      4.10 o
   0  16   2        3.93        6.42      5.39 o
   1  16   2        2.64        6.42     10.44 o
   2  16   2        5.87        7.79      3.51 o
   3  16   2        6.44        3.49      7.69 o
   4  16   2       47.87       51.25      3.35 o
   5  16   2       13.11       10.43      2.56 o
   6  16   2       68.93       68.63      3.46 o
   7  16   2       29.94       35.11      2.58 o
   8  16   2       30.61       32.62      2.53 o
   9  16   2       14.19        4.45      6.03 o
  10  16   2       23.69       23.73      2.26 o
  11  16   2        0.00        4.12      4.51 o
  12  16   2        0.06        0.65      4.11 o
 -10  17   2        1.12        2.52      2.26 o
  -9  17   2        6.09        7.95      2.47 o
  -8  17   2       12.95       11.90      2.12 o
  -7  17   2       35.71       39.47      2.66 o
  -6  17   2        0.21       -1.14      5.37 o
  -5  17   2       27.39       29.05      2.66 o
  -4  17   2       23.53       22.69      2.72 o
  -3  17   2       73.28       81.33      4.99 o
  -2  17   2        0.89        0.22      3.03 o
  -1  17   2       37.20       39.13     12.80 o
   0  17   2        6.40        2.40      2.89 o
   1  17   2        3.41        6.25      2.82 o
   2  17   2       92.74      100.05      3.70 o
   3  17   2       25.76       32.17      2.86 o
   4  17   2       25.58       23.10      2.56 o
   5  17   2       17.75       19.00      6.85 o
   6  17   2      126.81      126.47      3.73 o
   7  17   2        6.38        6.52      2.93 o
   8  17   2        5.87       -0.99      8.82 o
   9  17   2       16.70       17.09      1.97 o
  10  17   2        1.02        5.97      4.29 o
  -8  18   2        4.67        7.91      2.33 o
  -7  18   2       21.39       13.82      2.94 o
  -6  18   2       35.90       35.21      2.39 o
  -5  18   2       11.60        9.08      2.72 o
  -4  18   2        4.06        3.66      8.47 o
  -3  18   2       14.48       11.46      4.69 o
  -2  18   2       12.64       21.21      5.96 o
  -1  18   2        0.34        2.70      2.81 o
   0  18   2       52.63       57.40      2.50 o
   1  18   2       21.52       17.87     10.45 o
   2  18   2       56.62       59.08      3.07 o
   3  18   2       34.96       27.56      2.62 o
   4  18   2        5.82       10.31      3.79 o
   5  18   2        0.15        2.01      5.10 o
   6  18   2        1.88        1.88      5.68 o
   7  18   2        1.55       -1.79      5.98 o
   8  18   2        6.68        9.14      2.38 o
  -6  19   2       29.35       23.84      2.05 o
  -5  19   2        1.77        5.83      5.23 o
  -4  19   2        1.39        0.67      4.89 o
  -3  19   2        6.00        3.60      5.48 o
  -2  19   2       10.16       18.05      7.15 o
  -1  19   2       10.45       13.62      7.62 o
   0  19   2        0.98        2.96      1.77 o
   1  19   2       25.06       27.36      2.22 o
   2  19   2        0.46        1.42      2.34 o
   3  19   2       23.72       25.66      3.22 o
   4  19   2        5.68        4.38      4.77 o
   5  19   2       22.93       21.19      6.76 o
   6  19   2        0.33        4.97      4.38 o
  -2  20   2        7.13        6.24      4.57 o
  -1  20   2        0.01        0.42      6.11 o
   0  20   2        3.91       -0.21      4.48 o
   1  20   2        1.54       -1.31      4.52 o
   2  20   2        8.56        8.29      2.33 o
   0   1   3      460.16      497.88      5.52 o
   1   1   3      435.07      456.37     15.86 o
  -1   2   3      384.02      455.96      4.50 o
   0   2   3       64.84       65.27      1.67 o
   1   2   3     1868.54     2076.78     43.93 o
   2   2   3     1035.89     1168.17     28.81 o
  -2   3   3      165.85      154.07      2.99 o
  -1   3   3      146.98      144.31      5.69 o
   0   3   3      299.64      311.13      3.02 o
   1   3   3       43.88       55.74      2.05 o
   2   3   3      333.38      341.04      3.78 o
   3   3   3       24.58       27.82      1.93 o
  -3   4   3       48.80       63.13      2.21 o
  -2   4   3      107.29      103.47      2.43 o
  -1   4   3       54.75       66.82      2.15 o
   0   4   3      217.81      177.40      2.24 o
   1   4   3      197.54      201.21      2.86 o
   2   4   3      351.59      409.93      6.09 o
   3   4   3      180.55      161.98      3.11 o
   4   4   3        1.19        0.14      2.48 o
  -4   5   3     1306.16     1384.76     24.71 o
  -3   5   3        0.10        6.27      4.60 o
  -2   5   3        4.83        2.54      2.55 o
  -1   5   3      114.24      129.97      2.64 o
   0   5   3       96.61      100.09      2.10 o
   1   5   3      181.10      175.45      2.87 o
   2   5   3      210.00      240.40      3.22 o
   3   5   3       33.11       40.90      2.06 o
   4   5   3      313.46      280.43      6.66 o
   5   5   3      384.07      432.25      4.91 o
  -5   6   3       71.40       81.22      2.60 o
  -4   6   3        3.67        3.92      2.89 o
  -3   6   3      427.00      420.48      5.12 o
  -2   6   3       15.37        8.60      2.37 o
  -1   6   3      555.17      586.60      6.08 o
   0   6   3       26.02       24.71      3.51 o
   1   6   3       43.95       38.91      2.02 o
   2   6   3       55.07       63.13      2.25 o
   3   6   3       19.77        6.88      5.14 o
   4   6   3       25.87       30.65      5.07 o
   5   6   3      982.40      977.20     19.57 o
   6   6   3      389.24      377.39      7.14 o
  -6   7   3      112.57       97.68      3.45 o
  -5   7   3        9.61        5.10      4.97 o
  -4   7   3       91.30       76.74      2.51 o
  -3   7   3       85.84       83.85      2.61 o
  -2   7   3       82.43       81.25      2.77 o
  -1   7   3        4.69        7.86      2.36 o
   0   7   3      104.63      107.39      2.26 o
   1   7   3      203.81      190.57      3.17 o
   2   7   3       40.79       40.47      2.28 o
   3   7   3        7.86        1.60      5.04 o
   4   7   3      567.56      559.86      5.88 o
   5   7   3      274.99      290.10      5.28 o
   6   7   3      324.70      308.74      7.60 o
   7   7   3        0.29        3.71      4.90 o
  -7   8   3      278.22      264.30      5.89 o
  -6   8   3       13.82       11.66      2.97 o
  -5   8   3      101.85      112.32      3.23 o
  -4   8   3       85.62       87.79      2.77 o
  -3   8   3      101.42       91.96      2.78 o
  -2   8   3       12.11       16.84      2.03 o
  -1   8   3        0.33        7.47      2.80 o
   0   8   3      698.82      666.25      6.09 o
   1   8   3      191.67      196.89      6.63 o
   2   8   3        3.07        6.09      3.01 o
   3   8   3      214.65      232.93      3.61 o
   4   8   3      119.01      109.29      3.26 o
   5   8   3        0.12        3.23      4.05 o
   6   8   3       61.13       64.29      2.74 o
   7   8   3       47.02       44.49      4.85 o
   8   8   3      218.16      218.33      5.38 o
  -8   9   3      498.76      474.70      5.88 o
  -7   9   3       79.68       69.25      4.45 o
  -6   9   3       41.99       52.90      2.82 o
  -5   9   3        1.68        5.27      4.99 o
  -4   9   3       20.81       16.36      4.28 o
  -3   9   3      335.24      344.24      4.49 o
  -2   9   3       40.07       30.73      2.90 o
  -1   9   3       50.74       63.71      2.78 o
   0   9   3       51.90       48.90      2.04 o
   1   9   3        6.40        2.61      5.82 o
   2   9   3        5.31       -4.12      4.12 o
   3   9   3       10.52       13.21      2.61 o
   4   9   3      209.01      215.09      4.95 o
   5   9   3       16.94       16.52      2.52 o
   6   9   3       78.33       76.42      3.01 o
   7   9   3       30.88       26.08      7.95 o
   8   9   3       37.95       42.07      2.68 o
   9   9   3       43.84       46.45      2.79 o
  -9  10   3        3.60       -1.06      5.31 o
  -8  10   3        3.66        8.64      4.55 o
  -7  10   3        0.40       -5.03      5.41 o
  -6  10   3        1.04        6.50      4.27 o
  -5  10   3      105.72      105.70      3.36 o
  -4  10   3       40.21       34.33      2.75 o
  -3  10   3       80.76       80.91      4.85 o
  -2  10   3      274.12      263.86      4.42 o
  -1  10   3       15.83       10.89      4.37 o
   0  10   3        5.76        9.92      2.12 o
   1  10   3       66.14       66.96      2.88 o
   2  10   3      155.39      165.20      5.88 o
   3  10   3      154.40      147.76      3.67 o
   4  10   3       19.40       16.39      2.78 o
   5  10   3       42.47       39.90      3.81 o
   6  10   3        5.82       13.33      2.78 o
   7  10   3       66.54       64.51      3.12 o
   8  10   3       69.58       69.19      3.01 o
   9  10   3        5.63        3.64      5.42 o
  10  10   3       42.07       49.43      7.26 o
 -10  11   3        5.65        3.66      4.39 o
  -9  11   3        0.09        1.37      7.64 o
  -8  11   3       42.04       42.29      2.78 o
  -7  11   3        5.60        6.66      3.30 o
  -6  11   3        2.83        1.68      3.40 o
  -5  11   3       56.26       55.48      2.91 o
  -4  11   3      139.24      134.28      3.60 o
  -3  11   3      109.75      114.25      5.87 o
  -2  11   3      114.10       99.35      3.29 o
  -1  11   3      191.08      175.30      3.89 o
   0  11   3        5.41        0.71      4.13 o
   1  11   3      296.22      322.18      5.62 o
   2  11   3       37.48       35.39      2.58 o
   3  11   3       32.74       34.90      2.67 o
   4  11   3       92.93       92.45      3.27 o
   5  11   3       71.75       79.20      4.04 o
   6  11   3       30.18       25.46      7.52 o
   7  11   3        0.08       -1.27      5.43 o
   8  11   3       56.73       49.75      2.93 o
   9  11   3        9.28        4.24      7.63 o
  10  11   3        0.10        7.17      6.71 o
  11  11   3        1.67        6.97      3.50 o
 -11  12   3        2.54       -1.37      6.50 o
 -10  12   3       56.00       58.04      3.25 o
  -9  12   3      106.84       95.08      4.01 o
  -8  12   3       53.65       31.89      3.39 o
  -7  12   3        8.97       12.43      3.55 o
  -6  12   3        4.70        4.04      3.16 o
  -5  12   3       25.75       37.35      2.60 o
  -4  12   3       39.85       48.34      3.14 o
  -3  12   3        0.07       -1.67      3.24 o
  -2  12   3       88.63       76.31      3.31 o
  -1  12   3       52.90       52.52      3.82 o
   0  12   3      164.66      163.45      3.18 o
   1  12   3        8.17        1.20      5.54 o
   2  12   3       40.32       37.76      2.70 o
   3  12   3       29.03       27.34      3.14 o
   4  12   3       87.82       90.28      3.71 o
   5  12   3       33.55       35.62      4.84 o
   6  12   3       13.66        3.89      7.18 o
   7  12   3      166.58      148.72      4.80 o
   8  12   3        1.36       -8.38      8.38 o
   9  12   3       37.01       31.63      3.09 o
  10  12   3       43.37       39.59     11.37 o
  11  12   3       11.56        0.00      6.39 o
  12  12   3       38.45       36.67      2.70 o
 -12  13   3        0.69       -4.50      5.75 o
 -11  13   3        3.18       -2.77      6.36 o
 -10  13   3       38.12       40.81      2.94 o
  -9  13   3       17.94       21.14     12.35 o
  -8  13   3        2.47        7.98      6.55 o
  -7  13   3        0.07       -9.20      9.20 o
  -6  13   3       22.98        7.23      8.72 o
  -5  13   3       48.06       35.10      9.86 o
  -4  13   3      115.22      124.80      4.33 o
  -3  13   3       29.41       26.40      2.61 o
  -2  13   3        3.56        0.07      5.19 o
  -1  13   3       63.56       60.29      2.93 o
   0  13   3       93.07       99.80      3.03 o
   1  13   3       23.57       20.75      3.12 o
   2  13   3       26.16       29.87      3.57 o
   3  13   3       59.10       57.27      2.98 o
   4  13   3        0.15        3.90      4.10 o
   5  13   3        8.65        5.65      6.92 o
   6  13   3        4.37        2.17      7.49 o
   7  13   3       47.73       38.38      9.19 o
   8  13   3        2.68       -3.31      7.37 o
   9  13   3        0.82        1.08      6.90 o
  10  13   3       13.36       10.08      6.82 o
  11  13   3        5.16       -0.62      6.47 o
  12  13   3        1.83       -3.94      5.78 o
  13  13   3        5.68        0.33      4.14 o
 -13  14   3        0.11       -3.70      7.00 o
 -12  14   3        1.13       -6.21      6.21 o
 -11  14   3        0.04        3.38      4.78 o
 -10  14   3        0.08        1.79      2.77 o
  -9  14   3       33.65       26.96      7.88 o
  -8  14   3       41.60       41.36      3.08 o
  -7  14   3       15.82       18.72     10.43 o
  -6  14   3       10.97       14.78      3.63 o
  -5  14   3       69.17       69.92      3.68 o
  -4  14   3       45.06       44.84      4.75 o
  -3  14   3       17.95        0.82      9.17 o
  -2  14   3       61.29       54.45      3.38 o
  -1  14   3       44.89       40.34      3.57 o
   0  14   3      100.16      104.27      3.43 o
   1  14   3       26.45       27.05      3.14 o
   2  14   3        7.49       -4.28      8.13 o
   3  14   3       91.39       91.97      4.06 o
   4  14   3      110.63      106.81      6.89 o
   5  14   3       46.74       51.90      5.21 o
   6  14   3       16.29       12.85      3.86 o
   7  14   3       12.78       19.81      2.63 o
   8  14   3        0.08        2.58      7.09 o
   9  14   3        0.03        1.28      6.63 o
  10  14   3        2.86        4.87      5.76 o
  11  14   3        8.31        1.50      5.87 o
  12  14   3        0.01       -0.74      4.49 o
  13  14   3       11.31       12.58      1.86 o
 -11  15   3       13.55       15.27      3.92 o
 -10  15   3       11.03       10.03      2.62 o
  -9  15   3        1.98        0.68      5.22 o
  -8  15   3       33.08       32.96      2.70 o
  -7  15   3        6.14        3.36      7.01 o
  -6  15   3       87.26       87.61      5.23 o
  -5  15   3      229.05      254.89      6.68 o
  -4  15   3        4.00        9.82      3.34 o
  -3  15   3        0.18       -3.51      6.87 o
  -2  15   3        2.27        0.70      6.50 o
  -1  15   3       13.72       16.58     12.25 o
   0  15   3       50.07       55.95      5.92 o
   1  15   3        0.74       -2.83     12.78 o
   2  15   3       15.46       19.01     11.65 o
   3  15   3      114.34      116.09      4.11 o
   4  15   3       39.27       45.62      4.28 o
   5  15   3       20.60       22.02      6.59 o
   6  15   3      108.18      100.18      3.72 o
   7  15   3        3.14        5.69      6.01 o
   8  15   3        0.28       -4.40      5.80 o
   9  15   3       18.91       11.67      3.90 o
  10  15   3       13.53        3.64      6.31 o
  11  15   3        0.09        2.37      4.92 o
 -10  16   3        0.11        0.98      4.13 o
  -9  16   3       11.24       17.95      7.05 o
  -8  16   3        0.38       -5.36      5.95 o
  -7  16   3       25.10       30.14      3.75 o
  -6  16   3       40.75       30.29      2.72 o
  -5  16   3      182.44      188.22      4.47 o
  -4  16   3       49.46       41.49      2.97 o
  -3  16   3       14.00       23.27      2.54 o
  -2  16   3        1.89        0.86      3.79 o
  -1  16   3        0.30        2.59      6.51 o
   0  16   3        1.96       -2.03      5.71 o
   1  16   3        0.03        7.14      6.13 o
   2  16   3       29.62       30.42      8.38 o
   3  16   3       59.51       68.20      3.26 o
   4  16   3        0.08       -2.98      6.59 o
   5  16   3       52.53       52.80      2.89 o
   6  16   3       11.31       10.65      5.82 o
   7  16   3        0.94        3.30      5.39 o
   8  16   3        0.66        1.49      5.52 o
   9  16   3       18.55       20.13      4.73 o
  10  16   3        0.72       -1.98      8.70 o
  -8  17   3       15.74       17.59      5.93 o
  -7  17   3       10.57        7.85      2.52 o
  -6  17   3       26.32       24.69      3.08 o
  -5  17   3        0.31        1.19      2.61 o
  -4  17   3        9.32       10.70      3.14 o
  -3  17   3       36.84       35.05      3.57 o
  -2  17   3      115.28      112.65      3.63 o
  -1  17   3        7.91        5.47      6.79 o
   0  17   3       24.33       25.06      2.14 o
   1  17   3       21.10       19.53      8.64 o
   2  17   3        3.57        2.55      3.21 o
   3  17   3        8.71       11.61      2.07 o
   4  17   3       18.39       17.92      5.60 o
   5  17   3        0.66        1.68      6.43 o
   6  17   3       24.10       24.77      3.37 o
   7  17   3       15.19        4.48      5.79 o
   8  17   3        3.93       -0.90      5.84 o
  -6  18   3        3.31        2.97      2.13 o
  -5  18   3        1.32        6.12      4.85 o
  -4  18   3       13.71       14.71      2.08 o
  -3  18   3        2.28        2.54      5.72 o
  -2  18   3       24.59       25.57      2.24 o
  -1  18   3       51.35       50.39      2.60 o
   0  18   3        3.29        4.69      2.61 o
   1  18   3       39.80       38.91      2.42 o
   2  18   3        6.66        8.54      2.55 o
   3  18   3       14.52       13.03      6.75 o
   4  18   3        6.59        8.65      4.53 o
   5  18   3       32.60       27.95     11.14 o
   6  18   3        0.87        1.40      4.38 o
  -2  19   3        0.02        2.32      3.76 o
  -1  19   3       58.92       70.02      5.30 o
   0  19   3        0.39        1.63      3.45 o
   1  19   3        2.64        4.15      2.17 o
   2  19   3       48.60       46.53      2.31 o
   0   0   4     2050.15     2342.65     24.54 o
   0   1   4       89.31      102.37      2.53 o
   1   1   4      115.63      108.22      3.25 o
  -1   2   4        0.46       -0.80      5.11 o
   0   2   4      256.13      264.54      5.38 o
   1   2   4        0.13       -0.96      4.98 o
   2   2   4      123.91      136.62      3.14 o
  -2   3   4        0.58       -1.57      5.38 o
  -1   3   4       20.39       30.91      2.24 o
   0   3   4      197.03      218.06      2.90 o
   1   3   4      150.62      166.55      3.27 o
   2   3   4        0.79        2.18      2.95 o
   3   3   4      573.09      614.81      6.65 o
  -3   4   4      227.62      238.87      5.17 o
  -2   4   4        6.89       15.79      2.98 o
  -1   4   4       28.40       26.60      5.54 o
   0   4   4      218.55      227.30      3.21 o
   1   4   4       22.51       23.23      4.42 o
   2   4   4       83.46       96.24      2.93 o
   3   4   4      162.46      150.44      3.39 o
   4   4   4      248.97      253.88      4.87 o
  -4   5   4        5.32        6.37      5.34 o
  -3   5   4       38.06       36.92      2.50 o
  -2   5   4        0.87       -3.74      5.70 o
  -1   5   4       15.65       10.74      6.51 o
   0   5   4        0.63        4.30      3.52 o
   1   5   4        0.40       -2.63      5.62 o
   2   5   4      269.95      256.11      4.80 o
   3   5   4       76.01       72.92      2.86 o
   4   5   4       14.34       13.74      2.81 o
   5   5   4       23.20       25.69      7.10 o
  -5   6   4       78.60       72.88      3.20 o
  -4   6   4       10.29        9.17      3.93 o
  -3   6   4        0.06       -3.69      5.70 o
  -2   6   4       10.93        9.25      2.68 o
  -1   6   4        4.46        2.51      2.69 o
   0   6   4       17.22       24.04      2.12 o
   1   6   4      356.77      329.79      9.12 o
   2   6   4      313.25      279.59      5.26 o
   3   6   4       87.20       90.49      3.24 o
   4   6   4        9.62       12.78      4.15 o
   5   6   4       53.46       47.33      3.01 o
   6   6   4       27.03       23.23      3.25 o
  -6   7   4      138.79      149.51      4.06 o
  -5   7   4      319.15      351.47      5.23 o
  -4   7   4      311.68      310.29      4.91 o
  -3   7   4       40.23       43.07      2.89 o
  -2   7   4      272.56      260.87      5.99 o
  -1   7   4        0.78       -4.63      6.95 o
   0   7   4        1.11        2.18      4.43 o
   1   7   4       56.46       65.17      2.93 o
   2   7   4       14.32        3.29      6.67 o
   3   7   4        0.15       -0.55      6.25 o
   4   7   4      131.33      124.66      4.71 o
   5   7   4       38.04       35.19      4.13 o
   6   7   4        6.26        6.09      4.34 o
   7   7   4      109.89      119.59      3.63 o
  -7   8   4       27.49       24.21      2.69 o
  -6   8   4       12.91       11.43      4.43 o
  -5   8   4       32.19       30.54      3.48 o
  -4   8   4       57.61       58.70      3.12 o
  -3   8   4       65.62       67.27      3.24 o
  -2   8   4      164.84      165.23      3.96 o
  -1   8   4       35.83       41.54      6.13 o
   0   8   4        0.11        2.45      4.62 o
   1   8   4      585.01      583.91      6.55 o
   2   8   4      201.94      198.47      4.12 o
   3   8   4       46.98       44.19      2.94 o
   4   8   4        0.48        4.89      4.59 o
   5   8   4        0.68       -0.23      3.32 o
   6   8   4       64.05       68.57      4.06 o
   7   8   4       68.69       66.72      3.14 o
   8   8   4       31.00       29.50      4.41 o
  -8   9   4        8.38        8.56      3.95 o
  -7   9   4       60.31       62.63      3.07 o
  -6   9   4        0.45       -0.08      5.71 o
  -5   9   4       23.65       23.15      3.08 o
  -4   9   4       17.74       23.03      3.21 o
  -3   9   4       67.06       69.04      4.65 o
  -2   9   4      699.37      685.51     10.58 o
  -1   9   4        2.35       -6.37      6.37 o
   0   9   4      461.67      427.54      5.47 o
   1   9   4      258.82      271.46      5.32 o
   2   9   4        1.34        3.39      5.21 o
   3   9   4       23.36       21.99      3.03 o
   4   9   4       11.96        9.19      4.66 o
   5   9   4       72.36       70.44      3.24 o
   6   9   4       14.78       14.34      3.20 o
   7   9   4        1.07        6.30      5.83 o
   8   9   4       91.41       87.36      4.15 o
   9   9   4       16.38       16.88      5.70 o
  -9  10   4       21.24       16.94      8.63 o
  -8  10   4        3.80        1.40      7.97 o
  -7  10   4        1.44        5.04      9.54 o
  -6  10   4       52.22       51.70      4.15 o
  -5  10   4        0.23        2.81      3.56 o
  -4  10   4       25.00       30.89      2.74 o
  -3  10   4        0.21        1.92      5.83 o
  -2  10   4        9.36       13.60      4.39 o
  -1  10   4       16.54       11.57      5.24 o
   0  10   4      143.46      135.59      3.13 o
   1  10   4      396.87      410.00      5.61 o
   2  10   4       14.98       14.79      5.13 o
   3  10   4        0.32        2.24      5.93 o
   4  10   4        3.68       -1.27      5.82 o
   5  10   4       21.67       31.47      3.24 o
   6  10   4       67.51       77.48      3.97 o
   7  10   4       79.16       86.76      6.07 o
   8  10   4      129.35      140.20      4.56 o
   9  10   4        7.18        5.60      3.92 o
  10  10   4       17.29       14.47      7.27 o
 -10  11   4      101.41       94.18      3.76 o
  -9  11   4       12.67        6.72      3.68 o
  -8  11   4        9.07        5.89      8.13 o
  -7  11   4        2.73       -2.01      7.56 o
  -6  11   4       18.77       13.88      6.19 o
  -5  11   4        5.88       -8.78      8.78 o
  -4  11   4        0.02       -8.10      8.31 o
  -3  11   4       33.75       36.91      2.97 o
  -2  11   4        2.24       -0.54      6.00 o
  -1  11   4        4.18       -0.27      5.11 o
   0  11   4       45.87       44.64      2.34 o
   1  11   4       34.26       31.14      4.24 o
   2  11   4      236.28      239.97      4.93 o
   3  11   4       16.94       21.65      4.49 o
   4  11   4       44.22       46.79      3.47 o
   5  11   4       35.01       35.54     13.89 o
   6  11   4        2.35       -8.58      8.58 o
   7  11   4       51.49       54.32      3.58 o
   8  11   4       26.87       22.99      2.94 o
   9  11   4       14.39       14.41      3.41 o
  10  11   4       23.02       19.53     12.07 o
  11  11   4       24.30       24.66      2.47 o
 -11  12   4        0.07       -5.86      5.86 o
 -10  12   4       18.69       19.22      5.38 o
  -9  12   4        2.08        4.36      6.29 o
  -8  12   4       25.71       24.10      3.82 o
  -7  12   4       34.37       36.56      3.11 o
  -6  12   4        5.64       -0.35      7.41 o
  -5  12   4        1.97        0.97      7.46 o
  -4  12   4       67.32       68.25      4.81 o
  -3  12   4       49.20       45.39      3.58 o
  -2  12   4        0.52        3.65      8.01 o
  -1  12   4      296.40      268.86      5.91 o
   0  12   4       56.32       63.31      3.08 o
   1  12   4        1.53       -4.93      8.40 o
   2  12   4       12.07       11.60      3.74 o
   3  12   4       15.91       23.11      6.59 o
   4  12   4       20.67       23.59      3.07 o
   5  12   4       48.99       43.83      3.38 o
   6  12   4        9.34       11.10      8.26 o
   7  12   4        0.91        0.59      7.39 o
   8  12   4        7.60        5.96      6.19 o
   9  12   4        1.05        1.38      6.43 o
  10  12   4       12.61       18.08      6.10 o
  11  12   4       33.37       31.28      9.87 o
  12  12   4        7.68        6.54      2.63 o
 -12  13   4        9.82        8.06      9.15 o
 -11  13   4        5.30        8.44      2.95 o
 -10  13   4        3.97       -1.02      5.76 o
  -9  13   4       18.55       16.71      3.12 o
  -8  13   4        0.70       -0.20      6.36 o
  -7  13   4       63.82       71.07      3.39 o
  -6  13   4        1.81       -7.80     11.48 o
  -5  13   4       17.06       18.63      4.55 o
  -4  13   4       78.72       79.14      3.86 o
  -3  13   4        6.93       11.78      7.94 o
  -2  13   4       69.92       71.79      3.82 o
  -1  13   4       29.78       39.90      3.30 o
   0  13   4        3.36        4.54      3.62 o
   1  13   4       56.38       53.71      5.61 o
   2  13   4       19.10       14.15      8.72 o
   3  13   4       13.30       20.67      5.45 o
   4  13   4        2.41       -2.51      3.47 o
   5  13   4        0.69        3.27      4.89 o
   6  13   4        4.61        3.00      6.83 o
   7  13   4       40.74       47.43      2.99 o
   8  13   4       10.62        0.07      6.75 o
   9  13   4        1.86       -2.53      5.51 o
  10  13   4       22.81       20.39      2.25 o
  11  13   4       14.31       15.49      3.38 o
  12  13   4        1.60        6.37      5.83 o
 -10  14   4        1.85        3.27      2.52 o
  -9  14   4        0.02       -4.10      5.68 o
  -8  14   4        8.51        2.07     10.97 o
  -7  14   4        1.24        2.13      2.90 o
  -6  14   4        7.52        7.41      3.29 o
  -5  14   4        2.99       -1.89      7.25 o
  -4  14   4       37.39       45.04      3.22 o
  -3  14   4       25.13       29.66      2.90 o
  -2  14   4       10.54       21.63     13.23 o
  -1  14   4        3.88       -3.63      7.56 o
   0  14   4       15.83       23.02      4.72 o
   1  14   4        0.10       -8.01      8.01 o
   2  14   4        0.49        1.37     10.58 o
   3  14   4        0.81       -0.72      7.09 o
   4  14   4       12.38       12.08      7.89 o
   5  14   4        0.28       -7.14      7.14 o
   6  14   4       82.29       81.70      6.19 o
   7  14   4        0.62        3.82      8.16 o
   8  14   4        0.80       -1.95     10.48 o
   9  14   4        2.19        2.78      4.91 o
  10  14   4        6.47       -1.55      5.81 o
  -9  15   4        1.92       -1.67      4.98 o
  -8  15   4        0.10       -5.24      5.24 o
  -7  15   4       11.79        6.00      6.02 o
  -6  15   4        2.51        5.81      5.42 o
  -5  15   4       15.15       16.69      3.05 o
  -4  15   4       10.07        7.27      6.69 o
  -3  15   4        0.20       -2.70      6.50 o
  -2  15   4       41.53       36.19      2.78 o
  -1  15   4       25.64       23.74      2.62 o
   0  15   4        4.77       10.09      5.06 o
   1  15   4        7.58        8.89      6.10 o
   2  15   4       16.89       12.65      7.73 o
   3  15   4        0.22       -1.49      2.91 o
   4  15   4        0.12        8.39      5.73 o
   5  15   4       13.94        9.13      6.75 o
   6  15   4        0.47        3.33      4.85 o
   7  15   4        3.58        5.56      5.33 o
   8  15   4        0.09        5.56      4.87 o
   9  15   4       16.53       21.34      4.36 o
  -7  16   4        7.99        8.19      4.53 o
  -6  16   4       11.58       10.00      5.39 o
  -5  16   4        3.24       -1.48      8.56 o
  -4  16   4       13.42       13.99      2.75 o
  -3  16   4        0.59       -6.28      6.28 o
  -2  16   4        1.72        2.40      6.22 o
  -1  16   4        0.63        3.75      2.75 o
   0  16   4        5.99        2.75      5.38 o
   1  16   4        0.00        1.86      6.61 o
   2  16   4       22.48       20.67      2.37 o
   3  16   4        0.01       -4.57      8.21 o
   4  16   4        7.14       11.79      2.70 o
   5  16   4        0.02        1.93      2.44 o
   6  16   4        3.37       10.81      3.92 o
   7  16   4        3.36        3.27      2.16 o
  -5  17   4        7.28        6.21      1.67 o
  -4  17   4       10.96        9.66      5.43 o
  -3  17   4       16.27       14.43      2.11 o
  -2  17   4        1.16        7.27      3.39 o
  -1  17   4       28.81       28.68      2.25 o
   0  17   4       10.18       13.70      1.70 o
   1  17   4        2.10        0.98      9.73 o
   2  17   4        1.55        4.24      4.39 o
   3  17   4        2.05        4.44      4.86 o
   4  17   4        0.24        3.27      3.90 o
   5  17   4       31.30       28.11      3.74 o
   0   1   5       16.73       19.09      4.41 o
   1   1   5        4.28        4.66      3.71 o
  -1   2   5       59.41       49.18      3.05 o
   0   2   5        0.04        2.00      4.96 o
   1   2   5       99.07      107.37      4.91 o
   2   2   5       16.13       17.99      5.05 o
  -2   3   5        1.11        3.60      6.11 o
  -1   3   5        0.75        2.86      3.71 o
   0   3   5       40.04       47.82      3.60 o
   1   3   5        2.75       -4.90      6.02 o
   2   3   5      128.97      125.64      4.75 o
   3   3   5       17.86       25.08      5.63 o
  -3   4   5      144.44      162.44      4.63 o
  -2   4   5       18.93       25.38      4.84 o
  -1   4   5        3.88        6.22      2.70 o
   0   4   5        0.14        0.96      3.16 o
   1   4   5       15.09       20.96      2.73 o
   2   4   5       21.73       25.82      3.27 o
   3   4   5      327.80      330.63      5.24 o
   4   4   5       15.55       15.35      3.32 o
  -4   5   5       74.23       75.74      3.56 o
  -3   5   5       34.24       29.87      6.09 o
  -2   5   5      140.22      142.89      3.94 o
  -1   5   5        1.70        7.98      5.99 o
   0   5   5       68.86       64.55      2.61 o
   1   5   5        8.46        2.59      4.11 o
   2   5   5       10.96        4.39      3.77 o
   3   5   5        1.14        1.93      5.98 o
   4   5   5        2.55        3.50      6.46 o
   5   5   5        3.38        4.46      6.49 o
  -5   6   5      177.19      189.00      5.64 o
  -4   6   5       17.66       14.37      3.94 o
  -3   6   5      108.35      114.70      4.34 o
  -2   6   5        0.57        1.65      7.13 o
  -1   6   5       28.06       28.25      2.99 o
   0   6   5        0.46       -2.03      5.05 o
   1   6   5       21.11       10.60      5.53 o
   2   6   5       37.51       39.26      2.99 o
   3   6   5      161.33      174.09      4.50 o
   4   6   5        3.21       -0.58      6.52 o
   5   6   5      225.64      223.61      5.89 o
   6   6   5        1.90       11.18      8.08 o
  -6   7   5       43.67       41.97      9.33 o
  -5   7   5        1.43       -3.13     12.54 o
  -4   7   5      126.44      126.38      4.71 o
  -3   7   5       27.56       26.41      8.36 o
  -2   7   5        2.23        4.20      5.63 o
  -1   7   5        0.11        3.12      5.24 o
   0   7   5       45.91       48.85      2.46 o
   1   7   5      109.17      106.26      3.62 o
   2   7   5      346.78      364.55      5.56 o
   3   7   5       30.70       30.74      4.86 o
   4   7   5       88.28       97.80      4.09 o
   5   7   5        3.83        1.90      4.87 o
   6   7   5        5.45        4.26     13.91 o
   7   7   5        0.74       -5.21      8.15 o
  -7   8   5        0.59        3.41     11.01 o
  -6   8   5        4.28        0.00      8.52 o
  -5   8   5        7.20        6.46      9.06 o
  -4   8   5        5.89        0.07      9.66 o
  -3   8   5       94.68      110.01      4.61 o
  -2   8   5        0.72        3.98      8.95 o
  -1   8   5      154.48      173.53      4.20 o
   0   8   5       74.29       60.34      2.91 o
   1   8   5       48.84       43.48      3.46 o
   2   8   5        8.90       13.08      4.57 o
   3   8   5       93.97       91.90      4.38 o
   4   8   5        1.02        1.47      8.50 o
   5   8   5       74.15       66.32      4.00 o
   6   8   5       26.63       23.19     24.95 o
   7   8   5        9.32        2.19      8.64 o
   8   8   5        7.25       11.69      8.25 o
  -8   9   5        4.84        8.16      3.08 o
  -7   9   5        1.42       -1.25      7.37 o
  -6   9   5       28.04       28.37      8.84 o
  -5   9   5        0.95       -4.91     16.33 o
  -4   9   5       37.44       41.12      3.57 o
  -3   9   5       17.28        7.01      7.65 o
  -2   9   5        6.49        1.46      8.66 o
  -1   9   5        9.11       13.23      8.81 o
   0   9   5       20.82       17.52      3.21 o
   1   9   5       20.71        4.53     12.48 o
   2   9   5      104.77       94.64      4.74 o
   3   9   5        5.07        0.18      4.85 o
   4   9   5        3.41        3.95      8.66 o
   5   9   5        5.72        8.18      8.94 o
   6   9   5       13.24       14.72      8.17 o
   7   9   5        0.06        7.62      7.93 o
   8   9   5       23.81       23.39      2.84 o
   9   9   5       12.58       16.43      3.32 o
  -9  10   5        0.48       -3.57      6.46 o
  -8  10   5        2.46       -3.67      7.51 o
  -7  10   5       16.45       18.33      4.27 o
  -6  10   5        0.66       -4.48      7.78 o
  -5  10   5        0.53       -3.94     18.97 o
  -4  10   5        0.71       11.54      7.53 o
  -3  10   5       16.40       17.61      4.32 o
  -2  10   5       37.91       40.78      3.45 o
  -1  10   5        4.84       -0.80      7.59 o
   0  10   5        1.63       -2.55      6.14 o
   1  10   5      199.01      200.54      5.33 o
   2  10   5       33.28       27.79      6.07 o
   3  10   5       12.69        4.05      8.56 o
   4  10   5        1.09       -5.69     11.11 o
   5  10   5       26.97       25.48      3.23 o
   6  10   5        7.57        1.90      7.11 o
   7  10   5        8.47       13.15      2.61 o
   8  10   5       14.25       10.18      7.74 o
   9  10   5       15.68       17.21     11.47 o
  10  10   5        4.58       -1.00     10.00 o
 -10  11   5       10.30       16.22     12.24 o
  -9  11   5       17.22        9.46      4.77 o
  -8  11   5        0.88        1.93      3.10 o
  -7  11   5        1.84       -0.25      7.13 o
  -6  11   5       33.95       33.25      2.99 o
  -5  11   5        0.43       -8.55      8.55 o
  -4  11   5        0.58       -1.50      6.69 o
  -3  11   5        0.49        2.10      7.40 o
  -2  11   5       11.22       13.65      3.67 o
  -1  11   5       50.79       50.04      6.24 o
   0  11   5      131.51      132.38      3.77 o
   1  11   5       26.88       15.04      9.57 o
   2  11   5        2.45       -1.48      7.17 o
   3  11   5       10.43       15.62      2.93 o
   4  11   5        8.21        5.89     10.27 o
   5  11   5        1.10        7.92      7.12 o
   6  11   5        9.86        8.48      3.28 o
   7  11   5        0.94        3.50      2.89 o
   8  11   5       19.83       21.67      2.57 o
   9  11   5       17.91        2.05      6.28 o
  10  11   5        0.02        4.51      4.92 o
  11  11   5        0.57        0.82      6.04 o
 -10  12   5        4.35       -1.54     11.47 o
  -9  12   5       11.39       11.34      3.88 o
  -8  12   5        3.80        2.74      7.22 o
  -7  12   5        1.88        5.85      5.71 o
  -6  12   5        6.94        8.87      6.93 o
  -5  12   5        1.63       -7.91      8.54 o
  -4  12   5        0.10       -0.62     15.44 o
  -3  12   5       25.64       33.07      3.02 o
  -2  12   5        0.39       -4.51      7.13 o
  -1  12   5        1.33       -8.23      8.23 o
   0  12   5        9.86       14.09      2.55 o
   1  12   5       33.47       31.78      3.04 o
   2  12   5        0.21       -8.06      8.06 o
   3  12   5       47.77       50.74      3.40 o
   4  12   5        4.44       -0.26      7.13 o
   5  12   5        0.02        2.22      8.53 o
   6  12   5        0.45       -1.47      6.49 o
   7  12   5       14.15       15.15      2.34 o
   8  12   5        0.04        1.78      2.48 o
   9  12   5        5.95       12.27      2.12 o
  10  12   5        0.06        1.17      4.90 o
  -8  13   5       39.96       36.52      2.61 o
  -7  13   5        0.38       -3.35      4.37 o
  -6  13   5       15.88       22.86      5.08 o
  -5  13   5        5.58        1.09      6.33 o
  -4  13   5        0.03        2.98      2.74 o
  -3  13   5        6.90        5.11      3.53 o
  -2  13   5       11.08        5.00      7.53 o
  -1  13   5        6.79        6.56      3.68 o
   0  13   5       19.13       19.60      2.07 o
   1  13   5        0.21      -12.57     14.18 o
   2  13   5        2.74       -1.20      8.36 o
   3  13   5        0.38       -1.09      6.45 o
   4  13   5        9.25        8.47      5.49 o
   5  13   5        0.47        3.96      5.93 o
   6  13   5       38.16       34.87      4.56 o
   7  13   5        0.16       -5.85      5.85 o
   8  13   5        0.01       -4.53      5.23 o
  -7  14   5       17.59       19.38      3.03 o
  -6  14   5        0.04        2.77      4.73 o
  -5  14   5       13.00       10.68      2.83 o
  -4  14   5        1.56        3.03      5.17 o
  -3  14   5       14.61       23.61      8.00 o
  -2  14   5        0.03       -1.53     11.90 o
  -1  14   5        8.82        8.56      2.91 o
   0  14   5        0.14        4.10      2.69 o
   1  14   5        1.00        6.69      5.60 o
   2  14   5        0.61        1.10      2.63 o
   3  14   5        0.45        8.12      5.51 o
   4  14   5        0.03       -0.83      5.66 o
   5  14   5       15.87       10.51      3.89 o
   6  14   5        2.90        4.09      3.21 o
   7  14   5       27.86       28.23      6.96 o
  -4  15   5       31.69       35.85      2.17 o
  -3  15   5        0.19       -2.92      5.17 o
  -2  15   5       10.28       14.39      2.42 o
  -1  15   5        0.29        3.47      4.74 o
   0  15   5        9.62        9.04      1.98 o
   1  15   5        0.10       -0.85      2.39 o
   2  15   5       10.99       13.21      5.38 o
   3  15   5        1.59       -3.35      8.87 o
   4  15   5       15.89       18.80      6.94 o
   0   0   6        6.97        5.88      4.20 o
   0   1   6        0.00        1.08      6.51 o
   1   1   6       25.48       30.84      7.51 o
  -1   2   6        0.18        9.60      8.03 o
   0   2   6       63.07       66.94      3.11 o
   1   2   6        0.40       -9.71      9.71 o
   2   2   6       12.11       -5.09      9.74 o
  -2   3   6        0.65        2.14      8.37 o
  -1   3   6        0.30       -3.73     11.63 o
   0   3   6       12.68       10.57      4.03 o
   1   3   6       11.86        8.77      9.08 o
   2   3   6        2.07        6.17      3.03 o
   3   3   6       99.77      107.76      6.21 o
  -3   4   6        0.14       -8.33      8.65 o
  -2   4   6       16.16       16.74      4.55 o
  -1   4   6        1.93        8.48     15.91 o
   0   4   6        8.00        5.16      4.09 o
   1   4   6        0.41      -10.11     13.67 o
   2   4   6        0.24       -6.12      8.38 o
   3   4   6        4.94       -1.88     13.46 o
   4   4   6      103.50       96.71      7.05 o
  -4   5   6        0.01        5.23      7.41 o
  -3   5   6        4.68       -1.38      4.33 o
  -2   5   6        4.07        9.31      3.52 o
  -1   5   6       34.24       44.91      5.83 o
   0   5   6        0.82       -1.98      6.88 o
   1   5   6        1.93        4.32      8.29 o
   2   5   6        0.02      -18.09     23.89 o
   3   5   6       21.38       31.26      8.93 o
   4   5   6       12.60       15.81      3.09 o
   5   5   6       63.50       63.36      3.78 o
  -5   6   6        3.51       -0.64     17.21 o
  -4   6   6        2.23       -5.77      8.65 o
  -3   6   6        0.22        3.60      8.76 o
  -2   6   6       29.48       28.35      6.40 o
  -1   6   6        0.03        4.69      8.29 o
   0   6   6        3.24        2.35      3.32 o
   1   6   6        0.12       -0.98     11.71 o
   2   6   6       68.11       66.92      3.76 o
   3   6   6        2.31        1.89     10.10 o
   4   6   6       93.84       75.54      3.89 o
   5   6   6        5.17        1.33      7.30 o
   6   6   6        2.39       -0.62     12.20 o
  -6   7   6        6.05        5.13      3.37 o
  -5   7   6      125.44      117.50      5.53 o
  -4   7   6        8.54        3.51     18.68 o
  -3   7   6       11.32        8.53      2.94 o
  -2   7   6       21.40       25.82      3.20 o
  -1   7   6        9.12       10.00      8.34 o
   0   7   6        1.19        3.94      6.42 o
   1   7   6        0.69        6.84      6.60 o
   2   7   6        6.00        0.71      7.81 o
   3   7   6        7.43       11.33      3.87 o
   4   7   6        0.05        7.71      7.65 o
   5   7   6        0.26        3.34      7.44 o
   6   7   6        0.01       -0.04      9.19 o
   7   7   6        5.49        1.02      6.12 o
  -7   8   6        0.09       12.47      6.10 o
  -6   8   6        8.49        3.15      5.04 o
  -5   8   6        4.29       -1.70      7.10 o
  -4   8   6       16.70        9.31      8.59 o
  -3   8   6        2.27       -0.86      7.67 o
  -2   8   6       44.16       53.51     11.61 o
  -1   8   6        7.13        3.15      7.50 o
   0   8   6        0.09       -5.66      6.16 o
   1   8   6       10.95       20.55      5.25 o
   2   8   6       31.54       27.63      4.05 o
   3   8   6        0.00        1.32      7.67 o
   4   8   6       20.15       18.02      2.66 o
   5   8   6        4.65        2.78      6.95 o
   6   8   6       33.98       23.62      7.31 o
   7   8   6        0.03        0.23     13.26 o
   8   8   6        0.49        3.73      5.43 o
  -8   9   6        0.39        3.64      5.30 o
  -7   9   6        0.03       -3.74      6.21 o
  -6   9   6        0.40        7.25      5.89 o
  -5   9   6        3.89        1.34      5.63 o
  -4   9   6        0.18        0.00      6.72 o
  -3   9   6        0.38        9.57      6.54 o
  -2   9   6       11.15       14.97      2.63 o
  -1   9   6       33.45       32.94      2.94 o
   0   9   6        2.42        2.02      5.45 o
   1   9   6       64.97       61.87      3.33 o
   2   9   6       10.08       14.95      3.18 o
   3   9   6       15.43        6.13      7.22 o
   4   9   6        0.01       -1.81      6.37 o
   5   9   6       12.19        9.87      6.48 o
   6   9   6        0.02       -6.39      6.39 o
   7   9   6        1.01       -4.42      6.07 o
   8   9   6        0.01        6.65      3.39 o
   9   9   6       11.13        1.32      7.76 o
  -8  10   6        1.32        9.65      3.71 o
  -7  10   6        1.15        3.63      5.84 o
  -6  10   6       15.66       17.63      7.20 o
  -5  10   6        0.03        3.45      5.05 o
  -4  10   6        0.04        3.80      6.50 o
  -3  10   6        0.00       -3.24      5.75 o
  -2  10   6       11.49        7.23      3.24 o
  -1  10   6        0.58       -0.32      3.30 o
   0  10   6       24.47       25.37      5.22 o
   1  10   6       10.76       12.60      3.28 o
   2  10   6        1.27        7.26      6.52 o
   3  10   6        0.20       -1.11      8.06 o
   4  10   6        3.71        0.68      3.86 o
   5  10   6        6.33        3.77      8.63 o
   6  10   6        0.62       -7.78     12.57 o
   7  10   6        0.87        0.20      6.02 o
   8  10   6        8.27        9.82      9.30 o
  -6  11   6        0.09        1.79      2.24 o
  -5  11   6        2.85        0.21      5.26 o
  -4  11   6        0.62        4.90      5.15 o
  -3  11   6        1.58       -5.86     12.70 o
  -2  11   6        0.02       -5.94      5.94 o
  -1  11   6       13.41        5.13      6.79 o
   0  11   6        0.11       -4.87      4.87 o
   1  11   6       22.49       19.01      6.63 o
   2  11   6        4.43        5.45      5.99 o
   3  11   6        2.02        7.20      5.93 o
   4  11   6        0.26       -6.25      6.25 o
   5  11   6        0.18        0.50      2.52 o
   6  11   6        1.81        2.36      5.65 o
  -4  12   6        0.11       -3.38      5.16 o
  -3  12   6        0.59       -2.21      4.91 o
  -2  12   6        7.91        2.65      5.38 o
  -1  12   6        7.40        7.49      5.65 o
   0  12   6       11.36       -2.42      4.71 o
   1  12   6        3.78        4.59      2.90 o
   2  12   6        6.10        3.47      5.94 o
   3  12   6        0.45       -3.25      6.96 o
   4  12   6       11.88        8.99     10.27 o
   0   1   7        0.35        1.70      2.87 o
   1   1   7        0.21        2.74      6.03 o
  -1   2   7        1.65        7.78      7.15 o
   0   2   7        0.07       -4.17      5.12 o
   1   2   7       16.59       17.26      3.18 o
   2   2   7        3.96        4.49      8.24 o
  -2   3   7        1.14        8.84      5.66 o
  -1   3   7        2.10        1.28      7.13 o
   0   3   7        4.74        6.13      2.96 o
   1   3   7        0.12       11.18      5.93 o
   2   3   7       18.24        6.37      7.38 o
   3   3   7        0.02        3.98      6.79 o
  -3   4   7       18.20       16.57      5.33 o
  -2   4   7        0.00        8.61      6.20 o
  -1   4   7        0.08        4.41      5.54 o
   0   4   7        0.69        1.20      5.15 o
   1   4   7        1.97        8.21      5.95 o
   2   4   7        4.39        3.44      6.22 o
   3   4   7       15.12        8.52      2.87 o
   4   4   7        0.86        1.74      5.74 o
  -4   5   7        0.07       -0.36      2.87 o
  -3   5   7        1.53      -10.01     10.01 o
  -2   5   7        1.47        0.33      6.64 o
  -1   5   7        0.01       -0.96      2.77 o
   0   5   7        8.58        6.09      2.98 o
   1   5   7        0.66        5.08      2.80 o
   2   5   7        0.87       -4.72      5.83 o
   3   5   7        0.64        0.35      5.78 o
   4   5   7        0.12       -5.84      5.84 o
   5   5   7        0.20        3.36      2.54 o
  -5   6   7       17.74       17.72      8.98 o
  -4   6   7       15.57       15.62      7.24 o
  -3   6   7        8.03        6.08      5.79 o
  -2   6   7        0.40        1.22      7.90 o
  -1   6   7        0.01        4.24      4.68 o
   0   6   7        5.18        3.66      2.75 o
   1   6   7        2.51        5.47      5.52 o
   2   6   7        6.76       10.42      5.40 o
   3   6   7        9.29        8.94      6.59 o
   4   6   7        0.00       -5.46      5.46 o
   5   6   7        5.41        2.90      2.81 o
  -4   7   7       16.28        7.07      2.54 o
  -3   7   7       15.88       12.84      2.08 o
  -2   7   7        0.05        0.43      5.28 o
  -1   7   7        2.59        1.58      5.45 o
   0   7   7        0.21       -0.43      4.30 o
   1   7   7        4.33        3.01      5.25 o
   2   7   7       10.11        6.95      2.69 o
   3   7   7        2.85       -3.21      5.43 o
   4   7   7        1.33        4.06      5.05 o
  -1   8   7       17.14       19.05      2.11 o
   0   8   7       40.08       37.27      1.96 o
   1   8   7        0.01       -5.18      5.18 o
 
